# Supplementary material for: Hypothermia protects against ventilator-induced lung injury by limiting IL-1β release and NETs formation
Source: eLife. 2025 Jun 24;14:RP101990. doi: 10.7554/eLife.101990 (PMC12187133; doi:10.7554/eLife.101990)
Supplement: Figure 7—source data 2. [file elife-101990-fig7-data2.zip]

Archive with 15 entries (14 files):
- Figure 7-sourse data 2 /
- Figure 7-sourse data 2 /.DS_Store
- __MACOSX/Figure 7-sourse data 2 /._.DS_Store
- Figure 7-sourse data 2 /Figure 7-source data 2-1 Sup. IL-1b.tiff
- __MACOSX/Figure 7-sourse data 2 /._Figure 7-source data 2-1 Sup. IL-1b.tiff
- Figure 7-sourse data 2 /Figure 7-source data 2-2 Sup. Casp1.tiff
- __MACOSX/Figure 7-sourse data 2 /._Figure 7-source data 2-2 Sup. Casp1.tiff
- Figure 7-sourse data 2 /Figure 7-source data 2-3 Lysate IL-1b.tiff
- __MACOSX/Figure 7-sourse data 2 /._Figure 7-source data 2-3 Lysate IL-1b.tiff
- Figure 7-sourse data 2 /Figure 7-source data 2-4 Lysate Ponceau S.tiff
- __MACOSX/Figure 7-sourse data 2 /._Figure 7-source data 2-4 Lysate Ponceau S.tiff
- Figure 7-sourse data 2 /Figure 7-source data 2-5 Sup. GSDMD.tiff
- __MACOSX/Figure 7-sourse data 2 /._Figure 7-source data 2-5 Sup. GSDMD.tiff
- Figure 7-sourse data 2 /Figure 7-source data 2-6 Lysate GSDMD.tiff
- __MACOSX/Figure 7-sourse data 2 /._Figure 7-source data 2-6 Lysate GSDMD.tiff
